# Supplementary material for: Development of Dicationic Bisguanidine-Arylfuran Derivatives as Potent Agents against Gram-Negative Bacteria
Source: Antibiotics (Basel). 2022 Aug 17;11(8):1115. doi: 10.3390/antibiotics11081115 (PMC9404985; doi:10.3390/antibiotics11081115)
Supplement: Supplementary file 1 [file antibiotics-11-01115-s001.zip]

Archive with 1 entries (1 files):
- antibiotics-1852437-supplementary.pdf
